# Supplementary material for: Neuroprotective and Antioxidant Activity of Newly Synthesized N-Pyrrolyl Hydrazide-Hydrazones in Experimental Models of Neurotoxicity In Vitro and In Vivo
Source: Int J Mol Sci. 2025 Dec 29;27(1):370. doi: 10.3390/ijms27010370 (PMC12785714; doi:10.3390/ijms27010370)
Supplement: Supplementary file 1 [file ijms-27-00370-s001.zip]

Archive with 1 entries (1 files):
- ijms-4030239-supplementary.pdf
